# Supplementary material for: Pitfalls of the most commonly used models of context dependent substitution
Source: Biol Direct. 2009 Mar 18;4:10. doi: 10.1186/1745-6150-4-10 (PMC2662811; doi:10.1186/1745-6150-4-10)
Supplement: Additional file 1 — Scripts used in the study. Archive of stand-alone web site presenting the central scripts used in this study. [file 1745-6150-4-10-S1.zip › HuttleyAdditional2/searchindex.js]

Search.setIndex({desctypes:{},terms:{aln:[0,1,2,4],all:[0,4],edg:0,global:[0,2],standardis:0,name_conversion_f:4,dirnam:[0,1],follow:[0,2,4],row:[0,2],whose:0,depend:[0,1,3],makelikelihoodfunct:[0,1,2],intron:2,pprint:1,readabl:3,mask_repeat:4,init:0,estim:[0,1,2,3],present:4,under:[0,1,2],word_length:2,emploi:[0,3],everi:0,string:4,affect_of_composit:2,fals:[0,1,2,4],util:[0,1],ident:[0,1],govern:2,affect:[3,2,4],model_nam:[0,1],dim:0,level:0,list:[0,1,3,4],iter:[0,1],mononucleotid:4,"try":0,item:0,section:1,dir:3,upper:0,visualis:3,speci:4,consequ:0,rate:[3,2],design:1,nt_di_pr:0,pass:4,nf_dinuc:2,further:2,append:[0,1,4],compat:2,writetofil:[0,1,2,4],ndone:[0,1,4],sub:4,compar:1,preserv:4,sum:0,asid:[0,1],cell:0,delet:0,version:[0,3],intersect:0,sup:0,"new":4,acacattttt:4,contrast:[1,3],elimin:0,full:0,deriv:1,join:[0,1,2,4],gener:[0,3,2],test_run:[0,1],len:[0,1,4],shouldn:4,path:[0,1,2,4],poor_matrix:0,modifi:[3,2],valu:[0,2,4],search:3,cogent:[0,1,2,4],action:[0,1,4],studi:3,gene:4,show_progress:[0,1,2],log_warn:4,filter_masked_align:4,intermedi:0,modul:[0,1,4],getparamlist:0,filenam:4,instal:3,txt:[0,1,2],unit:4,regex:4,dna:[0,1,2,4],name_pars:4,zip:[0,4],pred:[0,1],two:[3,2],lf_param:0,call:[0,4],msg:4,calc:0,type:[0,4],more:[0,3],expandus:4,substitution_model:[0,1,2],repeat_masked_aln:4,from:[0,1,2,3,4],indic:3,examin:1,submod_arg:[0,1],none:[0,1,2,4],word:4,setalign:[0,1,2],getrawdata:0,when:[0,1],annot:0,wors:0,can:1,in_path:2,purpos:3,def:[0,1,2,4],instantan:[0,3],control:2,sub_path:0,challeng:0,templat:4,num_aln:4,tab:2,macaca:4,todict:4,simul:[3,2],dinuc_param:1,normalis:0,sought:4,end:[0,1,4],fit_model_seri:1,divis:[0,1,2,4],confid:[0,1],map:[0,1,4],product:0,max:0,after:0,variant:1,dinuc_bas:0,nucleotid:[0,1,2,3,4],sequence_length:2,data:[0,1,2,3,4],demonstr:2,store_tru:[0,1,4],tetra:4,correspond:[0,3,4],predic:[0,1,2],callback:4,"switch":2,max_restart:[0,2],ensembl:4,first:[0,1,2],order:3,rich_matrix:0,elif:0,composit:[3,2],help:[0,1,4],"_param_matrix_val_dict":0,getnumfreeparam:0,make_pwis:[0,1],replace_repeat:4,own:0,paramet:[0,1,2,3],fit_dinuc_individ:[1,2],manuscript:3,macaqu:[2,4],whether:[0,1],gtr:[0,1,2,3],html:3,make_mixed_nuc_di_pr:0,sapien:4,main:3,exract:0,them:4,"return":[0,1,2,4],greater:3,thei:0,python:3,initi:0,getannotatedtre:[0,1],null_lnl:0,aln_filenam:4,term:0,name:[0,1,4],global_opt:[0,1],revers:[0,2],separ:[2,4],nfr:0,each:[0,1,2,4],poor_param:0,fulli:0,some_path:[0,1],compil:4,weight:[0,1,2,3],replac:[0,1,4],individu:[0,1,3,4],continu:[0,1,4],procedur:[0,1,4],align_num:[0,1,4],expect:4,dinuc_gtr:0,out:4,shown:[0,1],dinuc:[0,1],matrix:[0,1,2,3],all_motif:4,content:[1,3],method:[2,4],sub_aln:4,submod:1,motif_prob:0,print:[0,1,2,4],got:4,getparamvalu:[0,2],matric:2,statist:[0,1],chimpanze:[2,4],monomer_prob:0,runtimeerror:[0,2],given:4,free:0,standard:2,base:[0,1,2],getloglikelihood:0,nto:0,releas:4,freq:[0,1],likelihood:[0,1,2],repeat:4,align_dir:[0,1],param_set:0,frequenc:[0,1,2,3],keep:4,filter:[3,4],turn:4,length:4,wrote:4,lambda:4,origin:4,rang:[0,1,2,4],directli:1,exchang:[0,2],independ:3,number:[0,4],alreadi:[0,1],done:[0,1,4],overwrit:[0,1],catacata:4,size:4,differ:[0,1,3],collat:0,script:3,mkdir:[0,4],construct:[0,1],mercuri:3,statement:2,annot_tre:[0,1],option:[0,1,4],specifi:[0,1,2],pars:4,than:[0,2],split_path:0,dinuc_individu:1,remov:0,tree:[0,1,2],richer:0,charact:4,project:4,balanc:0,str:[0,1,4],were:[0,1,4],posit:0,result:[0,1,2],analysi:3,comput:[0,1,4],motif_length:[0,1,4],filtered_aln:4,argument:[0,1,2],loadtabl:[0,1,2],raw:3,have:4,"__main__":[0,1,4],fasta:[0,1,2,4],exclud:4,get_data_subpath:[0,1],optimis:[0,1,2],get_ci:[0,1],is_first_model:1,equival:2,min:0,commentari:3,ccccacacattttt:4,note:2,also:[0,1,3,4],chromosom:4,take:0,which:[1,2],singl:[0,3,2],begin:[0,1,4],distribut:3,index:[0,1],object:0,correct:0,aln_siz:4,pair:0,mprob_model:[0,1,2],mle_tabl:1,todo:3,placement:4,request:3,determin:4,"_valid_char":4,nfail:0,optionpars:[0,1,4],acgt:4,di_mod:0,subprocess:[0,4],tip_nam:[0,1,2],nf_lf:2,mprob:0,from_motif:0,find:4,involv:2,current:4,onli:[1,4],ratio:1,execut:[0,1],setnam:[0,1],state:[2,4],should:4,dict:[0,1,4],rich:[0,2],takeseq:4,local:[0,2],add_opt:[0,1,4],masked_filtered_aln:4,get:0,tripl:1,repo:3,progress:[0,1],requir:3,setparamrul:0,input_dir:4,yield:1,monom:[0,1,2,4],provid:3,common:4,contain:4,where:0,loadseq:[0,1,2,4],summari:3,di_gtr_mod:0,set:[0,1,2,4],previou:1,with_motif_prob:[0,1],seq:4,sep:[0,1,2],frame:4,data_path:0,displai:4,lnl:0,see:1,num:4,moltyp:[0,1,2,4],arg:[0,1,4],fail:[0,1,2,4],nuc:[0,4],dinucleotid:[0,1,2,3,4],get_simul:2,kei:3,enumer:[0,1],replace_with:4,written:[0,1,2,4],between:[0,1,2],"import":[0,1,2,4],null_lf:0,treestr:2,altern:1,latin:4,extend:0,here:2,common_nam:4,toler:0,addit:3,both:[3,2],fit:[0,1,2,3],region:4,with_titl:0,equal:[2,4],against:1,context:3,nfit:0,seri:1,among:0,pop:[0,1],header:[0,2],pycog:[0,3,2],diff:0,mulatta:4,assum:0,evalu:[0,1],repeat_mask_sampl:4,three:4,compon:2,treat:4,strategi:4,nwork:1,ensg00000003147:2,remaind:0,ani:[2,4],assert:[0,1,4],coordin:4,num_written:4,func:4,els:[0,4],otu:1,those:0,delimit:2,"case":[0,2],motifchang:[0,2],to_motif:0,mle:[0,1],align:[0,1,2,3,4],properti:3,defin:[0,1,2],calcul:0,pairwis:0,sim_align:2,error:0,"_seq":4,exist:[0,1,4],tf_dinuc:2,table_nam:[0,1],motif:[0,2,4],increment:0,tabl:[0,1,2,3],non:4,endswith:[0,1,4],archiv:3,tarbal:3,author:3,alphabet:0,make:[0,1,4],same:[1,2],read:4,complex:[0,4],split:[0,1,4],sim_bas:2,document:3,pan:4,complet:[0,4],listdir:[0,1,4],effect:4,companion:3,rais:[0,2],lf_param_matrix:0,respons:[0,1,4],align_nam:[0,1],"_model":0,"break":[0,1],lower:0,entri:0,hypothes:1,catacatacaca:4,dinuc_interm:0,matplotlib:3,sucessulli:0,without:[0,4],create_path:[0,1],thi:[0,1,2,3,4],di_pr:0,all_regex:4,primate_intron:2,model:[0,1,2,3],tf_lf:2,identifi:4,just:4,less:0,catacatacacaccccccccccccacacattttt:4,obtain:[0,1,4],display_lf:0,shape:0,human:[2,4],now:2,mix:0,except:0,param:[0,1],output_dir:4,exon:4,other:2,appli:0,input:4,subsequ:1,match:[0,1,3,4],opt:[0,1,2],dest:4,tendenc:0,alias:2,parameteris:1,specif:[1,2],mask_char:4,use_monomer_prob:[0,1],getparaminterv:0,necessari:2,either:3,output:4,page:3,catacataccccacacattttt:4,interv:[0,1],some:3,stat:0,interm:0,homo:4,sampl:4,respect:3,successfulli:0,assertionerror:0,total:0,getmatrixparam:0,keyed_regex:4,level_nam:0,substitut:[0,1,2,3,4],evolv:[0,1,2],exit:[0,4],prob:0,getnam:0,refer:[3,2],optima:0,print_help:4,run:[0,1,3,4],nfp:0,dinuc_gtr_pr:1,outfile_nam:[0,1],"__name__":[0,1,4],simpler:[0,1],"_nuc":[0,1],actual:3,column:4,replace_match:4,optpars:[0,1,4],param_nam:0,includ:[3,2],block:4,"__future__":[0,1,2,4],real:3,paramtyp:0,primat:[2,4],iterate_specific_dinuc_pr:[1,2],ensur:[0,4],with_ci:[0,1],per:[0,1],inclus:3,span:4,poor_cel:0,val:4,"_init_higher_model_param":0,"long":4,avail:3,start:[0,4],low:4,di_gtr_pr:0,result_dir:[0,1],parse_arg:[0,1,4],"function":[0,1,2,4],"_dinuc":[0,1],filt_aln:4,return_calcul:0,form:[0,1,2,3],tupl:[0,1,2,3],fit_util:[0,1,2],nuc_gtr:1,unroot:1,troglodyt:4,line:0,"true":[0,1],count:[0,1],succe:0,consist:[1,4],possibl:0,make_word:4,nuc_baselin:[0,1],getstatist:0,maximum:[0,1],record:2,below:[0,1,4],motif_prob_model:0,fit_di_gtr:0,catacatacacacacacacaccccacacattttt:4,creat:[0,1,4],"int":[0,1,4],parser:[0,1,4],"char":[0,4],cell_valu:0,dicuss:3,file:[0,1,2,3,4],check:0,probabl:[0,2],motif_probs_from_monom:[0,1],fit_dinuc_gtr:0,titl:[0,1],loadtre:[0,1,2],"default":[0,1,2,4],valid:4,simulatealign:2,test:[1,4],baselin:[0,1],asymmetr:2,poor:0,one_diff:0,labelpars:4,sequenc:[0,1,2,3,4],base_pr:2,eval:0,gap:[0,4],omega:0,alt_lf:0,directori:[0,1,3,4],mask:[3,4],cpg:2,alt_lnl:0,rich_param:0,write:4,time:[0,2],profil:2,max_evalu:[0,1],num_rep:2},titles:["Fitting the dinucleotide GTR model","Fitting individual dinucleotide parameters","Parameters estimated from TF models are affected by composition","Scripts: Context Dependent Substitution","Filtering masked alignments"],modules:{},descrefs:{},filenames:["fit_dinuc_gtr","fit_dinuc_individ","tf_affected_by_composition","index","filter_masked_align"]})
